# Supplementary material for: Heterogeneous Flagellar Expression in Single Salmonella Cells Promotes Diversity in Antibiotic Tolerance
Source: mBio. 2021 Sep 28;12(5):e02374-21. doi: 10.1128/mBio.02374-21 (PMC8546535; doi:10.1128/mBio.02374-21)
Supplement: TABLE S1 [file mbio.02374-21-st001.xlsx]

## Sheet: Sheet1
Oligonucleotides name	Oligonucleotides sequence (5'-3')	Note
PfliC-IF	TCGTCTTCACCTCGAGGATCTTCAGTGGTGCTGGA	For fliC transcriptional fusion
PfliC-IR	AAAATTATTGGAATTCGATCTTTTCCTTATCAATTACAACT
PfliC-ECFP-IF	TCGGCAGCTTTGATTGATCTTCAGTGGTGCTGGAC
PfliC-ECFP-IR	CATAGACAGCCTGAATTATTTATACAGTTCATCCATGCCC
PfliA-YFP-IF	CCTGACGTCGCGGCCGCGTTTCATGGGATATCTGAAGGG	For fliA transcriptional fusion
PfliA-YFP-IR	TATTGCTAGCGTCGACGATAAACAGCCCTGCGTTAAATG
AKSK-RtsA-IF	tcgtcttcacctcgagagccaaccatacgattgaatg	For RtsA complementation plasmid
AKSK-RtsA-IR	tcagctaattaagctttcaattaacatattgatgacgagag
hilA-P1	ttagttattataacttttcaccctgtaagagaatacactattatcatgATGGGAATTAGCCATGGTCC	For hilA deletion
hilA-P2	agattacgatgataaaaaaataatgcatatctcctctctcagatttta TGTAGGCTGGAGCTGCTTCG
hilA-F	atgccacattttaatcctgttcc	For verifiying hilA deletion
hilA-R	ccgtaatttaatcaagcgggga
hilA-U	gtcagttatttaaagcacaggc
hilA-D	aagatcggttgaaccatctcg
hilC-P1	aagaatataacgattttgagttccttatagcacacaggataaaatatgATGGGAATTAGCCATGGTCC	For hilC deletion
hilC-P2	atctgtaacgcaaacagatagtaacgtttaaaataatttcacaaatcaTGTAGGCTGGAGCTGCTTCG
hilC-F	gccttcaatgaataaatcagttg	For verifiying hilC deletion
hilC-R	tcaatggttcattgtacgcataa
hilC-U	gtgcataaagtttgtaagggtat
hilC-D	aatctcttagagtacaacgattg
rtsA-P1	agaataattttgatttacacgcacatttaataaaaggaaattatcatgATGGGAATTAGCCATGGTCC	For rtsA deletion
rtsA-P2	cattcgcgcattaaggtaaacttcgctgaatgaggtgtgctcttgtttTGTAGGCTGGAGCTGCTTCG
rtsA-F	gtatttaatccctcacctgtcc	For verifiying rtsA deletion
rtsA-R	catattgatgacgagaggaaga
rtsA-U	tcatgctaactacctccatgaa
rtsA-D	ggctgatctcttttgtgttgaa
rtsB-P1	agttgccttgcctaccactctaccaacattttaggaaaaaATGGGAATTAGCCATGGTCC	For rtsB deletion
rtsB-P2	ttttagcgtttttatcttcctctcgtcatcaatatgttaatTGTAGGCTGGAGCTGCTTCG
rtsB-F	ttgagatatctgacaatgcagta	For verifiying rtsB deletion
rtsB-R	ctcattcagcatcaaatggatta
rtsB-U	tcggtgtattgatgttagtgata
rtsB-D	attcagcgaagtttaccttaatg
flhDC-P1	atcacggggtgcggctacgtcgcacaaaaataaagttggttattctggATGGGAATTAGCCATGGTCC	For flhDC deletion
flhDC-P2	agcggtaatgacttaccgctgctggagtgtttgtccacaccgtttcggTGTAGGCTGGAGCTGCTTCG
flhDC-F	atgggaacaatgcatacatccg	For verifiying flhDC deletion
flhDC-R	ttaaacagcctgttcgatctgtt
flhDC-U	tatgtcacgaagctgacgagta
flhDC-D	aatgatgaccagttcagcaggt
ydiV-P1	tagtgactggatggcgaatagcgccctaaccatgggactggcgtaatgATGGGAATTAGCCATGGTCC	For ydiV deletion
ydiV-P2	agtgtagacggttaatcaccggttaaacaccggcaaacagaaaggttaTGTAGGCTGGAGCTGCTTCG
ydiV-F	atgattgcttcacttgatgagc	For verifiying ydiV deletion
ydiV-R	ttatcgctgaacgagtttaatga
ydiV-U	ccgtagcatttacaaacgtact
ydiV-D	ccagttcgtcgttataccaaat
motAB-P1	cccgactgcgcatcctgtcatagtcaacagcggaaggatgatgtcgtgATGGGAATTAGCCATGGTCC	For motAB deletion
motAB-P2	tgcggcgttttacgacgacaatgggatgagcctgatttttcatgcttcTGTAGGCTGGAGCTGCTTCG
motAB-F	gtgcttatcttattaggttacc	For verifiying motAB deletion
motAB-R	agttgctatagcctttttcgcc
motAB-U	gtaaaaagacgtaaactttccc
motAB-D	gctcgtcagcttcatcaaaaaat
